# Supplementary material for: Association of Genetic Variants at the CDKN1B and CCND2 Loci Encoding p27Kip1 and Cyclin D2 Cell Cycle Regulators with Susceptibility and Clinical Course of Chronic Lymphocytic Leukemia
Source: Int J Mol Sci. 2024 Oct 31;25(21):11705. doi: 10.3390/ijms252111705 (PMC11546115; doi:10.3390/ijms252111705)
Supplement: Supplementary file 1 [file ijms-25-11705-s001.zip]

Archive with 1 entries (1 files):
- ijms-3265975-supplementary.pdf
